# Supplementary material for: Biased computation of probability of target attainment for antimicrobial drugs
Source: CPT Pharmacometrics Syst Pharmacol. 2023 Apr 6;12(5):681–9. doi: 10.1002/psp4.12929 (PMC10196429; doi:10.1002/psp4.12929)
Supplement: Supplementary file 1 — Supporting information S1. [file PSP4-12-681-s001.zip]

Archive with 2 entries (2 files):
- PSP4_12929_PSP-2022-0122-s01.pdf
- PSP4_12929_PSP-2022-0122-s02.r
